# Supplementary material for: Systemic neutralization of IL-17A significantly reduces breast cancer associated metastasis in arthritic mice by reducing CXCL12/SDF-1 expression in the metastatic niches
Source: BMC Cancer. 2014 Mar 27;14:225. doi: 10.1186/1471-2407-14-225 (PMC3986611; doi:10.1186/1471-2407-14-225)
Supplement: Additional file 2: Table S1 — Level of SDF-1 in bone and lung lysate of non-tumor bearing normal and arthritic mice treated with anti-IL-17A antibody. [file 1471-2407-14-225-S2.xlsx]

## Sheet: Sheet1
	Supplemental Table 1: Level of SDF1 in bone and lung lysate of non-tumor bearing normal and arthritic mice treated with anti-IL-17A antibody (n=2 mice)
	Bone lysate	OD1	OD1	Average OD	SDF1 (pg/ml)	Percent decrease in level of SDF1 with anti-IL17A treatment
	C57BL/6	0.349	0.338	0.343	64.8
	C57BL/6+ anti-IL17A	0.274	0.271	0.272	47.9	C57BL/6 versus C57BL/6+anti-IL-17 A=26.08% decrease
	C57BL/6+AA	0.445	0.425	0.435	86.59
	C57BL/6+AA+anti-IL17A	0.288	0.266	0.277	48.97	C57BL/6+AA versus C57BL/6+AA+anti-IL-17A=43.44% decrease
	Lung lysate	OD1	OD1	Average OD	SDF1 (pg/ml)	Percent decrease in level of SDF1 with anti-IL17A treatment
	C57BL/6	1.273	1.296	1.284	288.85
	C57BL/6+ anti-IL17A	1.013	1.045	1.029	228.02	C57BL/6 versus C57BL/6+anti-IL-17A=21% decrease
	C57BL/6+AA	1.406	1.432	1.419	320.88
	C57BL/6+AA+anti-IL17A	1.012	1.001	1.006	222.66	C57BL/6+AA versus C57BL/6+AA+anti-IL-17A=30.61% decrease
